# Supplementary material for: XPC-RAD23B enhances UV-DDB binding to DNA to facilitate lesion search in nucleotide excision repair
Source: Nucleic Acids Res. 2025 Jun 18;53(11):gkaf463. doi: 10.1093/nar/gkaf463 (PMC12203913; doi:10.1093/nar/gkaf463)
Supplement: gkaf463_Supplemental_Files [file gkaf463_supplemental_files.zip]

Archive with 2 entries (2 files):
- SupplementaryInformation.docx
- SupplementrayMovie.avi
